# Supplementary material for: Loss of the ferripyochelin receptor FptA drives reduced cefiderocol susceptibility and impairs fitness in Pseudomonas aeruginosa PA14
Source: Antimicrob Agents Chemother. 2026 Feb 12;70(3):e01410-25. doi: 10.1128/aac.01410-25 (PMC12959141; doi:10.1128/aac.01410-25)
Supplement: Table S1 — Genome sequencing of mutants. [file aac.01410-25-s0002.xlsx]

## Sheet: Table S1
Table S1. Analysis of single nucleotide polymorphisms (SNPs) in PA14 mutants.
Position in Genome	Mutation	Mutation Details	Gene	Gene Function
PA14ΔpirR
4635085	Δ444 bp	coding (92‑535/720 nt)	pirR ←	response regulator transcription factor PirR
PA14ΔfptA
800202	A→G	Q62R (CAG→CGG)	fptA →	Fe(3+)‑pyochelin receptor FptA
800518	Δ1,163 bp	coding (501‑1663/2163 nt)	fptA →	Fe(3+)‑pyochelin receptor FptA
PA14cpxSΔ86-98
1977712	Δ39 bp	coding (256‑294/1338 nt)	PA14_RS09220 ←	HAMP domain‑containing sensor histidine kinase
5809308	Δ1 bp	intergenic (‑194/+25)	rpsF ← / ← rlmB	30S ribosomal protein S6/23S rRNA (guanosine(2251)‑2'‑O)‑methyltransferase RlmB
5809309	C→G	intergenic (‑195/+24)	rpsF ← / ← rlmB	30S ribosomal protein S6/23S rRNA (guanosine(2251)‑2'‑O)‑methyltransferase RlmB
PA14ΔpirRΔfptA
800518	Δ1,163 bp	coding (501‑1663/2163 nt)	fptA →	Fe(3+)‑pyochelin receptor FptA
801691	G→A	P558P (CCG→CCA)	fptA →	Fe(3+)‑pyochelin receptor FptA
4635085	Δ444 bp	coding (92‑535/720 nt)	pirR ←	response regulator transcription factor PirR
5809313	(C)8→7	intergenic (‑199/+20)	rpsF ← / ← rlmB	30S ribosomal protein S6/23S rRNA (guanosine(2251)‑2'‑O)‑methyltransferase RlmB
PA14ΔfptAcpxSΔ86-98
800518	Δ1,163 bp	coding (501‑1663/2163 nt)	fptA →	Fe(3+)‑pyochelin receptor FptA
1977712	Δ39 bp	coding (256‑294/1338 nt)	PA14_RS09220 ←	HAMP domain‑containing sensor histidine kinase
5809309	C→G	intergenic (‑195/+24)	rpsF ← / ← rlmB	30S ribosomal protein S6/23S rRNA (guanosine(2251)‑2'‑O)‑methyltransferase RlmB
PA14ΔpirRΔfptAcpxSΔ86-98
800518	Δ1,163 bp	coding (501‑1663/2163 nt)	fptA →	Fe(3+)‑pyochelin receptor FptA
801691	G→A	P558P (CCG→CCA)	fptA →	Fe(3+)‑pyochelin receptor FptA
1977712	Δ39 bp	coding (256‑294/1338 nt)	PA14_RS09220 ←	HAMP domain‑containing sensor histidine kinase
1978047	A→G	intergenic (‑42/+73)	PA14_RS09220 ← / ← PA14_RS09225	HAMP domain‑containing sensor histidine kinase/Spy/CpxP family protein refolding chaperone
4635085	Δ444 bp	coding (92‑535/720 nt)	pirR ←	response regulator transcription factor PirR
PA14ΔpvdA
3003534	Δ1,263 bp	coding (1‑1263/1332 nt)	pvdA →	L‑ornithine N(5)‑monooxygenase PvdA
4746618	G→A	G206D (GGC→GAC)	PA14_RS21790 →	metal‑dependent hydrolase
5809309	C→G	intergenic (‑195/+24)	rpsF ← / ← rlmB	30S ribosomal protein S6/23S rRNA (guanosine(2251)‑2'‑O)‑methyltransferase RlmB
PA14ΔpvdAΔpirR
3003534	Δ1,263 bp	coding (1‑1263/1332 nt)	pvdA →	L‑ornithine N(5)‑monooxygenase PvdA
4635085	Δ444 bp	coding (92‑535/720 nt)	pirR ←	response regulator transcription factor PirR
4746618	G→A	G206D (GGC→GAC)	PA14_RS21790 →	metal‑dependent hydrolase
PA14ΔpvdAcpxSΔ86-98
1977712	Δ39 bp	coding (256‑294/1338 nt)	PA14_RS09220 ←	HAMP domain‑containing sensor histidine kinase
1978047	A→G	intergenic (‑42/+73)	PA14_RS09220 ← / ← PA14_RS09225	HAMP domain‑containing sensor histidine kinase/Spy/CpxP family protein refolding chaperone
3003534	Δ1,263 bp	coding (1‑1263/1332 nt)	pvdA →	L‑ornithine N(5)‑monooxygenase PvdA
4746618	G→A	G206D (GGC→GAC)	PA14_RS21790 →	metal‑dependent hydrolase
5809311	C→G	intergenic (‑197/+22)	rpsF ← / ← rlmB	30S ribosomal protein S6/23S rRNA (guanosine(2251)‑2'‑O)‑methyltransferase RlmB
PA14ΔpvdAΔpirRΔfptA
800518	Δ1,163 bp	coding (501‑1663/2163 nt)	fptA →	Fe(3+)‑pyochelin receptor FptA
801691	G→A	P558P (CCG→CCA)	fptA →	Fe(3+)‑pyochelin receptor FptA
3003534	Δ1,263 bp	coding (1‑1263/1332 nt)	pvdA →	L‑ornithine N(5)‑monooxygenase PvdA
4635085	Δ444 bp	coding (92‑535/720 nt)	pirR ←	response regulator transcription factor PirR
4746618	G→A	G206D (GGC→GAC)	PA14_RS21790 →	metal‑dependent hydrolase
PA14ΔpvdAΔpirRΔfptAcpxSΔ86-98
800518	Δ1,163 bp	coding (501‑1663/2163 nt)	fptA →	Fe(3+)‑pyochelin receptor FptA
801691	G→A	P558P (CCG→CCA)	fptA →	Fe(3+)‑pyochelin receptor FptA
1977712	Δ39 bp	coding (256‑294/1338 nt)	PA14_RS09220 ←	HAMP domain‑containing sensor histidine kinase
3003534	Δ1,263 bp	coding (1‑1263/1332 nt)	pvdA →	L‑ornithine N(5)‑monooxygenase PvdA
4635085	Δ444 bp	coding (92‑535/720 nt)	pirR ←	response regulator transcription factor PirR
4746618	G→A	G206D (GGC→GAC)	PA14_RS21790 →	metal‑dependent hydrolase
PA14 FDC_1 (Figure 1D)
784857	Δ1 bp	coding (234/891 nt)	pchR →	pyochelin biosynthesis transcriptional regulator PchR
PA14 FDC_3 (Figure 1D)
1977288	G→T	R240S (CGC→AGC)	PA14_RS09220 ←	HAMP domain‑containing sensor histidine kinase
5809309	C→G	intergenic (‑195/+24)	rpsF ← / ← rlmB	30S ribosomal protein S6/23S rRNA (guanosine(2251)‑2'‑O)‑methyltransferase RlmB
PA14 FDC_4 (Figure 1D)
800993	C→T	Q326* (CAG→TAG)	fptA →	Fe(3+)‑pyochelin receptor FptA
PA14ΔpvdAΔpirR FDC_1 (Figure 3D)
801126	Δ1 bp	coding (1109/2163 nt)	fptA →	Fe(3+)‑pyochelin receptor FptA
3003534	Δ1,263 bp	coding (1‑1263/1332 nt)	pvdA →	L‑ornithine N(5)‑monooxygenase PvdA
4635085	Δ444 bp	coding (92‑535/720 nt)	pirR ←	response regulator transcription factor PirR
4746618	G→A	G206D (GGC→GAC)	PA14_RS21790 →	metal‑dependent hydrolase
Illumina short-read sequences aligned to PA14 WT
