# Supplementary material for: Loss of the ferripyochelin receptor FptA drives reduced cefiderocol susceptibility and impairs fitness in Pseudomonas aeruginosa PA14
Source: Antimicrob Agents Chemother. 2026 Feb 12;70(3):e01410-25. doi: 10.1128/aac.01410-25 (PMC12959141; doi:10.1128/aac.01410-25)
Supplement: Table S2 — Statistical comparisons. [file aac.01410-25-s0003.xlsx]

## Sheet: Table S2
Table S2. Statistical analysis for bacterial growth curves in Figure 3.
O.D. 600 nm Comparison at 6 h
Dunnett's multiple comparisons test	Growth Medium	Mean Diff.	95.00% CI of diff.	Significant?	p-Value
PA14 WT vs. ΔpirR	IDMH	0.02567	-0.08333 to 0.1347	No	0.7924
PA14 WT vs. ΔpirRΔfptA	IDMH	0.01189	-0.09711 to 0.1209	No	0.9498
ΔpvdA vs. ΔpvdAΔpirR	IDMH	-0.02569	-0.09015 to 0.03876	No	0.5347
ΔpvdA vs. ΔpvdAΔpirRΔfptA	IDMH	0.1062	0.04171 to 0.1706	Yes	0.0021
ΔpvdA vs. ΔpvdAΔpirR	IDMH + Fe3+	-0.05111	-0.1207 to 0.01846	No	0.1615
ΔpvdA vs. ΔpvdAΔpirRΔfptA	IDMH + Fe3+	0.03722	-0.03234 to 0.1068	No	0.3463
O.D. 600 nm Comparison at 12 h
Dunnett's multiple comparisons test	Growth Medium	Mean Diff.	95.00% CI of diff.	Significant?	p-Value
PA14 WT vs. ΔpirR	IDMH	-0.01686	-0.1003 to 0.06659	No	0.8411
PA14 WT vs. ΔpirRΔfptA	IDMH	-0.03675	-0.1202 to 0.04670	No	0.4724
ΔpvdA vs. ΔpvdAΔpirR	IDMH	0.001639	-0.09127 to 0.09455	No	0.9986
ΔpvdA vs. ΔpvdAΔpirRΔfptA	IDMH	0.1671	0.07417 to 0.2600	Yes	0.001
ΔpvdA vs. ΔpvdAΔpirR	IDMH + Fe3+	-0.008083	-0.03942 to 0.02325	No	0.7579
ΔpvdA vs. ΔpvdAΔpirRΔfptA	IDMH + Fe3+	0.02853	-0.002805 to 0.05986	No	0.0754
O.D. 600 nm Comparison at 24 h
Dunnett's multiple comparisons test	Growth Medium	Mean Diff.	95.00% CI of diff.	Significant?	p-Value
PA14 WT vs. ΔpirR	IDMH	0.01097	-0.1237 to 0.1456	No	0.9715
PA14 WT vs. ΔpirRΔfptA	IDMH	0.02575	-0.1089 to 0.1604	No	0.856
ΔpvdA vs. ΔpvdAΔpirR	IDMH	0.03767	-0.006649 to 0.08198	No	0.0987
ΔpvdA vs. ΔpvdAΔpirRΔfptA	IDMH	0.2588	0.2145 to 0.3031	Yes	<0.0001
ΔpvdA vs. ΔpvdAΔpirR	IDMH + Fe3+	0.04394	-0.03943 to 0.1273	No	0.356
ΔpvdA vs. ΔpvdAΔpirRΔfptA	IDMH + Fe3+	0.02122	-0.06216 to 0.1046	No	0.7633
