# Supplementary material for: Loss of the ferripyochelin receptor FptA drives reduced cefiderocol susceptibility and impairs fitness in Pseudomonas aeruginosa PA14
Source: Antimicrob Agents Chemother. 2026 Feb 12;70(3):e01410-25. doi: 10.1128/aac.01410-25 (PMC12959141; doi:10.1128/aac.01410-25)
Supplement: Table S3 — Primers used in study. [file aac.01410-25-s0004.xlsx]

## Sheet: Table S3
Table S3. List of primers used in this study.
Primer Name	Sequence	Details	Figure
fptA_Up_F	caagcttctgcaggtcgactATGAAAACGGAGACGAAGGTGATCAAGGGACGC	fptA deletion 500 bp upstream amplifcation	Figure 1A
fptA_Up_R	ggatggtccgTGCAGCAGTCCGTTGGAGCCGCGA	fptA deletion 500 bp upstream amplifcation	Figure 1A
fptA_Down_F	gactgctgcaCGGACCATCCGGGGCCGCCCAACA	fptA deletion 500 bp downstream amplifcation	Figure 1A
fptA_Down_R	taaggtaccgaattcgagctTCAGAACGCGCCCCGCAGGCTGAC	fptA deletion 500 bp downstream amplifcation	Figure 1A
fptA_Del_F	ATGAAAACGGAGACGAAGGTGATC	fptA deletion PCR verification	Figure 1A
fptA_Del_R	TCAGAACGCGCCCCGCAGGCTGAC	fptA deletion PCR verification	Figure 1A
pchA_Up_F	caagcttctgcaggtcgactcgacgtcctcctcggcgagc	pchA deletion 600 bp upstream amplification	Figure S3A
pchA_Up_R	cgcgatactccagcaccggacgatcgagcg	pchA deletion 600 bp upstream amplification	Figure S3A
pchA_Down_F	tccggtgctggagtatcgcgaaacctgccttaag	pchA deletion 600 bp downstream amplification	Figure S3A
pchA_Down_R	taaggtaccgaattcgagctgaccaacatcaccctcgcca	pchA deletion 600 bp downstream amplification	Figure S3A
pchA_Del_F	GCGAGGAACACTGGCAAGCC	pchA deletion PCR verification	Figure S3A
pchA_Del_R	TTCCTGGGCATCGCCGCCGC	pchA deletion PCR verification	Figure S3A
gyrB_F	CGAGGAGTACAACATCGACAAG	qRT-PCR primer	Figure 2C
gyrB_R	GCGGAAGAAGAAGGTCAACA	qRT-PCR primer	Figure 2C
muxA_F	GGCACCAACGGTATCTATGT	qRT-PCR primer	Figure 2C
muxA_R	CTTCAGGCCGCTTTCCA	qRT-PCR primer	Figure 2C
ponA_F	CTCGCGAAAGATCAATGAAATCC	qRT-PCR primer	Figure 2C
ponA_R	CAGGTAGATCTTGTTGACGTAGAG	qRT-PCR primer	Figure 2C
piuA_F	CCTTCTTCGACGATGCTCTG	qRT-PCR primer	Figure S2B
piuA_R	CCAGTACCTGAAGAGTGGAAAC	qRT-PCR primer	Figure S2B
pirA_F	CCAGCAAGCTGGAGAACTAT	qRT-PCR primer	Figure S2B
pirA_R	AGGGTTTCCTTGTTCCACTC	qRT-PCR primer	Figure S2B
cpxP_F	CGATGAAGGAACTGAACCTGAC	qRT-PCR primer	Figure S2B
cpxP_R	AGGTAGCGCTGGGTGAT	qRT-PCR primer	Figure S2B
pirR_Up_F	CATAAATGTAAAGCAAGCTTCCAGTTCGGTGGACATGCT	pirR deletion 669 bp upstream amplification	Figure 2D
pirR_Up_R	GGGTCTCGCCTTTGCCATTGAGGTGCTGGAAC	pirR deletion 669 bp upstream amplification	Figure 2D
pirR_Down_F	CAGCACCTCAATGGCAAAGGCGAGACCCTGACCAAG	pirR deletion 664 bp downstream amplification	Figure 2D
pirR_Down_R	GAAATTAATTAAGGTACCGAATTCACGAACTCGGCGGGAAGAC	pirR deletion 664 bp downstream amplification	Figure 2D
pirR_Del_F	GAACACACGTCTCTCCGTC	pirR deletion PCR verification	Figure 2D
pirR_Del_R	CAGGAAAGTCAGGCGCTC	pirR deletion PCR verification	Figure 2D
cpxS_Up_F	caagcttctgcaggtcgactAGAAAGACATCCGCGCCCTGCTCAC	cpxSΔ86-98 500 bp upstream amplifcation	Figure 2D
cpxS_Up_R	gcggcgggcgCTGGCCGCTTTCGTCGAGCACCTG	cpxSΔ86-98 500 bp upstream amplifcation	Figure 2D
cpxS_Down_F	aagcggccagCGCCCGCCGCGCACCAGCGACCGC	cpxSΔ86-98 500 bp downstream amplifcation	Figure 2D
cpxS_Down_R	taaggtaccgaattcgagctCACATCTGCGCCCGCGCTTGCGGTTCGGC	cpxSΔ86-98 500 bp downstream amplifcation	Figure 2D
cpxS_Del_F	CTGGTCGACGGCACCTACCTGCCG	cpxSΔ86-98 PCR verification	Figure 2D
cpxS_Del_R	TGCGATGGCCTGGGCGAGCG	cpxSΔ86-98 PCR verification	Figure 2D
fptA_All_F	CTACAAGATCGACGAGCACTG	fptA nonspecific primer for co-culture allelic frequency analysis	Figure 4F
fptA_All_R	CGTAGCGGTTGTTCCAGTT	fptA nonspecific primer for co-culture allelic frequency analysis	Figure 4F
fptA_WT_F	GCTTCAAGTGGGACACCTAC	WT fptA-specific primer for co-culture allelic frequency analysis	Figure 4F
fptA_WT_R	CGAATCGGCTTCCTGGTATT	WT fptA-specific primer for co-culture allelic frequency analysis	Figure 4F
fptA_ΔfptA_F	AGGACATGGCGATCTACGA	ΔfptA-specific primer for co-culture allelic frequency analysis	Figure 4F
fptA_ΔfptA_R	CCGCTGATGTAGAACGGATT	ΔfptA-specific primer for co-culture allelic frequency analysis	Figure 4F
